# Supplementary material for: Characterization of the murine spine for spaceflight studies
Source: PLoS One. 2025 May 13;20(5):e0301316. doi: 10.1371/journal.pone.0301316 (PMC12074504; doi:10.1371/journal.pone.0301316)
Supplement: S1 Table — (XLSX) [file pone.0301316.s002.xlsx]

## Sheet: Data Summary
			BL	GC	VIV	FL	BL vs. GC	VIV vs GC	SF vs. GC	Seed	One-Way Anova P-Value
Biochem	DNA	Median	1761.66	1802.92	1736.53	1725.13	-0.0231502	-0.0375143	-0.0440965	132837	0.687
	ng	IQR	862.189	715.213	604.224	379.832	0.506	0.734	0.86
	GAG/DNA	Median	21.4902	22.8299	22.9687	21.9877	-0.0604549	0.00606179	-0.0375813	132837	0.705
	ug/ug	IQR	5.8929	2.7084	7.85317	2.9668	0.785	0.487	0.62
	OHP/DNA	Median	15.4983	16.7206	16.9092	14.7108	-0.075872	0.0112177	-0.127882	132837	0.419
	ug/ug	IQR	5.20981	3.92503	6.88804	2.4105	0.667	0.421	0.599
	OHP/GAG	Median	0.684104	0.705185	0.735686	0.730483	-0.0303471	0.0423372	0.0352419	132837	0.749
	ug/ug	IQR	0.0937615	0.123757	0.16823	0.127935	0.87	0.553	0.907
Mechanics	NCS	Median	6.92168	7.56595	7.17519	5.72739	-0.0889414	-0.0530169	-0.276614	4042023	0.049
	MPa	IQR	0.795411	1.90329	1.54876	1.2047	0.702	0.468	0.057
	NTS	Median	4.2342	4.28829	4.33378	3.68848	-0.0126929	0.0105519	-0.150388	4042023	0.201
	MPa	IQR	1.15671	0.432713	0.43297	0.46988	0.135	0.58	0.937
	NNS	Median	0.282457	0.286943	0.309022	0.236187	-0.0157541	0.0740959	-0.194047	4042023	0.16
	MPa	IQR	0.121718	0.127319	0.190465	0.0620838	0.311	0.79	0.049
	NZ	Median	0.06024	0.050995	0.056625	0.0581825	0.166225	0.104627	0.131666	4042023	0.678
	mm	IQR	0.00937	0.012535	0.01854	0.01726	0.199	0.528	0.509
	ROM	Median	0.168635	0.15226	0.164965	0.173198	0.102058	0.0801009	0.128665	4042023	0.268
	mm	IQR	0.0249837	0.018325	0.0355125	0.0160512	0.228	0.666	0.043
Vertebra; Trabecular	BV/TV	Median	32.4475	32.5503	31.2615	28.1129	-0.00316279	-0.0403931	-0.146295	132837	0.08
	%	IQR	3.25705	5.68695	6.76397	3.58803	0.406	0.544	0.155
	Tb.Th	Median	0.0519022	0.0513053	0.0488527	0.0486136	0.0115673	-0.0489736	-0.0538765	132837	0.183
	mm	IQR	0.00414015	0.0083492	0.00349444	0.00450817	0.727	0.316	0.224
	Tb.Sp	Median	0.116394	0.130332	0.124244	0.127073	-0.112979	-0.0478244	-0.0253156	132837	0.149
	mm	IQR	0.0117213	0.0165837	0.0215526	0.0191949	0.127	0.329	0.561
	Tb.N	Median	6.28426	6.15244	6.49617	5.81366	0.0211991	0.0543513	-0.0566221	132837	0.074
	1/mm	IQR	0.507063	0.37154	1.06987	0.870622	0.52	0.152	0.37
Vertebra; Cortical	Ct.Th	Median	0.0839242	0.0810051	0.0767318	0.0711108	0.0353986	-0.0541828	-0.13009	50223	0.025
	mm	IQR	0.0102456	0.0126691	0.00701213	0.00794933	0.757	0.254	0.028
	Tt.Ar	Median	1.71681	1.88161	1.86318	1.88783	-0.0915951	-0.00984039	0.00330284	50223	<0.001
	mm2	IQR	0.104739	0.107043	0.11399	0.0938018	0.01	0.526	0.754
	Ct.Ar	Median	0.336281	0.335341	0.312382	0.290668	0.00279778	-0.0708915	-0.142722	50223	0.157
	mm2	IQR	0.0556079	0.0635372	0.0188557	0.040755	1	0.293	0.074
	Ma.Ar	Median	1.37577	1.55216	1.54044	1.57631	-0.120488	-0.00757958	0.0154336	50223	<0.001
	mm2	IQR	0.0674398	0.138089	0.105896	0.118362	0.009	0.856	0.383
	B.Ar.T.Ar	Median	0.198595	0.18044	0.168353	0.157919	0.0957921	-0.0693087	-0.133123	50223	0.004
	%	IQR	0.028423	0.0310213	0.0135596	0.0274532	0.177	0.426	0.081
	Ec.Pm	Median	5.60051	5.8826	5.94731	5.95006	-0.0491312	0.0109393	0.0114016	50223	0.008
	mm	IQR	0.337812	0.519026	0.339598	0.165949	0.014	0.723	0.93
Tibia; Trabecular	BV/TV	Median	13.7445	12.5718	12.1516	9.0696	0.0891163	-0.0339952	-0.32366	4142	0.047
	%	IQR	4.59626	5.3658	4.16147	5.39466	0.595	0.469	0.024
	Tb.Th	Median	0.0573288	0.0600878	0.0515242	0.0504968	-0.0469959	-0.153454	-0.173461	4142	<0.001
	mm	IQR	0.0112057	0.00304548	0.0046739	0.00336271	0.026	<0.001	<0.001
	Tb.Sp	Median	0.218882	0.22935	0.223393	0.255816	-0.0467089	-0.0263176	0.109102	4142	0.034
	mm	IQR	0.0148729	0.0361749	0.0395818	0.055353	0.45	0.383	0.249
	Tb.N	Median	2.23618	2.11927	2.3421	1.81261	0.0536828	0.099891	-0.155985	4142	0.062
	1/mm	IQR	0.477298	0.779366	0.690142	0.930143	0.929	0.384	0.181
Tibia; Cortical	Ct.Th	Median	0.120697	0.13824	0.120244	0.117007	-0.1355	-0.139246	-0.166376	50323	0.095
	mm	IQR	0.0183652	0.00631173	0.021825	0.00878318	0.071	0.125	0.018
	Tt.Ar	Median	2.85747	2.94565	3.06612	2.96823	-0.0303883	0.0400798	0.00763683	50323	0.122
	mm2	IQR	0.0740065	0.30904	0.303003	0.303714	0.074	0.391	0.492
	Ct.Ar	Median	1.02237	1.11318	0.984841	0.851085	-0.0850484	-0.122344	-0.266864	50323	0.001
	mm2	IQR	0.0546366	0.20411	0.127327	0.0919005	0.168	0.15	0.003
	Ma.Ar	Median	1.84312	1.91632	2.081	2.0433	-0.0389409	0.0823928	0.064137	50323	0.119
	mm2	IQR	0.0763959	0.121968	0.341916	0.418881	0.292	0.173	0.216
	B.Ar.T.Ar	Median	0.355383	0.359467	0.330325	0.29058	-0.0114259	-0.0844962	-0.211944	50323	0.007
	%	IQR	0.0181942	0.0346823	0.0572555	0.0474802	0.526	0.148	0.003
	Ec.Pm	Median	11.3295	10.8638	13.271	11.4223	0.0419661	0.199481	0.0501197	50323	0.93
	mm	IQR	3.74877	3.36927	2.70669	2.5419	0.88	0.736	0.775
